# Supplementary material for: A 3D-Printed Microfluidic Device for qPCR Detection of Macrolide-Resistant Mutations of Mycoplasma pneumoniae
Source: Biosensors (Basel). 2021 Oct 29;11(11):427. doi: 10.3390/bios11110427 (PMC8615801; doi:10.3390/bios11110427)
Supplement: Supplementary file 1 [file biosensors-11-00427-s001.zip]

Archive with 1 entries (1 files):
- biosensors-1402696-supplementary.pdf
